# Supplementary material for: Impact of Drying Processes on Phenolics and In Vitro Health-Related Activities of Indigenous Plants in Thailand
Source: Plants (Basel). 2022 Jan 22;11(3):294. doi: 10.3390/plants11030294 (PMC8838347; doi:10.3390/plants11030294)
Supplement: Supplementary file 1 [file plants-11-00294-s001.zip]

Archive with 1 entries (1 files):
- plants-1532802-supplementary.pdf
